# Supplementary material for: Promising Support Coming from Nature: Antioxidant and Anti-Inflammatory Potential of Castanea sativa Wood Distillate on Skin Cells
Source: Curr Issues Mol Biol. 2024 Aug 26;46(9):9386–400. doi: 10.3390/cimb46090556 (PMC11429965; doi:10.3390/cimb46090556)
Supplement: Supplementary file 1 [file cimb-46-00556-s001.zip]

Archive with 1 entries (1 files):
- cimb-3133038-supplementary.pdf
